# Supplementary material for: Development and Validation of a Prognostic Model for Lung Adenocarcinoma Based on CAF-Related Genes: Unveiling the Role of COX6A1 in Cancer Progression and CAF Infiltration
Source: Int J Mol Sci. 2025 Apr 8;26(8):3478. doi: 10.3390/ijms26083478 (PMC12026577; doi:10.3390/ijms26083478)
Supplement: Supplementary file 1 [file ijms-26-03478-s001.zip]

Archive with 1 entries (1 files):
- ijms-3507345-supplementary.pdf
